# Supplementary material for: Genome-Wide Mapping of Yeast Histone Chaperone Anti-Silencing Function 1 Reveals Its Role in Condensin Binding with Chromatin
Source: PLoS One. 2014 Sep 29;9(9):e108652. doi: 10.1371/journal.pone.0108652 (PMC4181348; doi:10.1371/journal.pone.0108652)
Supplement: Table S5 — Transcription activity at 242 ASf1-occupied pol II ORFs. (XLSX) [file pone.0108652.s009.xlsx]

## Sheet: Sheet1
	Table S5: Transcription activity at 242 ASf1-occupied pol II ORFs
	mRNA molecules/cell were obtained from http://web.wi.mit.edu/young/pub/orf_transcriptome.txt
	Asf1 target	ORF name	mRNA molecules/cell		mRNA/cell	Transcription rate	No. of Asf1 targets	% of Asf1 targets for which gene expression data are available
	1	YCR013C	0.1		0.1 to 0.9	low	43	26.2195
	2	YKL153W	0.1		1 to 3.9	moderate to high	27	16.4634
	3	YDR380W	0.2		4 to 89	very high	94	57.3171
	4	YEL033W	0.2		Not available	Not available	78
	5	YEL053C	0.2
	6	YGL063W	0.2		Total		242	100
	7	YJR129C	0.2
	8	YLR062C	0.2
	9	YMR172W	0.2
	10	YNL230C	0.2
	11	YPL142C	0.2
	12	YGL072C	0.3
	13	YGL102C	0.3
	14	YHR150W	0.3
	15	YMR016C	0.3
	16	YOR289W	0.3
	17	YBR150C	0.4
	18	YGL088W	0.4
	19	YHR204W	0.4
	20	YJL188C	0.4
	21	YJR008W	0.4
	22	YLR076C	0.4
	23	YLR112W	0.4
	24	YLR136C	0.4
	25	YML088W	0.4
	26	YNL068C	0.4
	27	YPR044C	0.4
	28	YPR079W	0.4
	29	YPR081C	0.4
	30	YPR127W	0.4
	31	YDR151C	0.6
	32	YKL183W	0.6
	33	YMR240C	0.6
	34	YNL251C	0.6
	35	YCR026C	0.7
	36	YEL018W	0.7
	37	YEL021W	0.7
	38	YOL060C	0.7
	39	YOR179C	0.7
	40	YPL250C	0.7
	41	YPR034W	0.7
	42	YFR034C	0.8
	43	YLR226W	0.9
	1	YGR035C	1
	2	YGR119C	1
	3	YKL151C	1
	4	YOL155C	1
	5	YCR005C	1.1
	6	YLR256W	1.1
	7	YBL032W	1.2
	8	YMR302C	1.2
	9	YNL168C	1.2
	10	YPR183W	1.2
	11	YLL027W	1.3
	12	YPL019C	1.3
	13	YOL158C	1.6
	14	YGR033C	1.7
	15	YHR142W	1.7
	16	YCL025C	1.8
	17	YKR039W	1.9
	18	YHR136C	2
	19	YGR211W	2.1
	20	YNL032W	2.1
	21	YML123C	2.2
	22	YDL060W	2.4
	23	YBR068C	3.1
	24	YER072W	3.1
	25	YNL066W	3.3
	26	YOR246C	3.3
	27	YOL123W	3.8
	1	YPL081W	4.5
	2	YDL182W	4.8
	3	YDR381W	4.8
	4	YLR413W	4.8
	5	YEL046C	5.2
	6	YBR078W	6.8
	7	YJL191W	7.9
	8	YMR186W	7.9
	9	YBL002W	8.4
	10	YPL061W	8.9
	11	YLR344W	9.4
	12	YJL159W	10.9
	13	YOR153W	12
	14	YDR345C	12.9
	15	YEL040W	14.1
	16	YLR355C	14.3
	17	YGR027C	14.4
	18	YNL067W	14.6
	19	YPR035W	14.6
	20	YDL055C	15.2
	21	YBR196C	15.4
	22	YLR150W	19.1
	23	YGL253W	19.3
	24	YML073C	19.3
	25	YMR142C	19.4
	26	YHL033C	20
	27	YLL024C	20.1
	28	YFL039C	21.1
	29	YDR224C	21.2
	30	YNL301C	21.2
	31	YKR042W	22.3
	32	YIL069C	23.1
	33	YDL061C	23.4
	34	YLR300W	23.9
	35	YLR029C	24.1
	36	YBL003C	24.5
	37	YER074W	24.5
	38	YLR340W	24.6
	39	YIL053W	24.9
	40	YML028W	24.9
	41	YJR145C	25.5
	42	YLR109W	26.4
	43	YLR249W	26.4
	44	YKL156W	26.6
	45	YOR096W	26.7
	46	YDR064W	28.2
	47	YOL127W	28.4
	48	YDR225W	29.1
	49	YLR325C	30.1
	50	YDR155C	30.6
	51	YOL040C	30.6
	52	YOL120C	31.5
	53	YNL162W	32.1
	54	YKL152C	32.3
	55	YDR450W	33.7
	56	YOR369C	35.6
	57	YGL030W	36.7
	58	YOR063W	36.7
	59	YBL092W	37
	60	YPL131W	37
	61	YJR123W	37.4
	62	YNL031C	37.6
	63	YLR061W	39
	64	YJL190C	39.1
	65	YDL130W	40.8
	66	YDL191W	41.2
	67	YPR043W	42.3
	68	YHL015W	42.9
	69	YGL008C	43.1
	70	YLR044C	43.7
	71	YPL143W	45.5
	72	YJL189W	46
	73	YER102W	47.3
	74	YKL056C	47.4
	75	YBR118W	49.6
	76	YGL123W	50.1
	77	YHR010W	50.1
	78	YER117W	50.3
	79	YGL103W	50.3
	80	YAL038W	50.4
	81	YOL086C	51.1
	82	YGR085C	52
	83	YLR167W	52.5
	84	YNL178W	52.7
	85	YGR118W	52.9
	86	YDR050C	53.2
	87	YLR075W	55.5
	88	YCR012W	60.4
	89	YHR174W	61.1
	90	YDR154C	61.4
	91	YHR021C	65.6
	92	YKL060C	74.1
	93	YLR110C	81.6
	94	YGR192C	89
	1	YAL003W	Data not available
	2	YAL037C-B	Data not available
	3	YBL029C-A	Data not available
	4	YBR196C-A	Data not available
	5	YBR230W-A	Data not available
	6	YCR024C-B	Data not available
	7	YDL075W	Data not available
	8	YDL133C-A	Data not available
	9	YDL184C	Data not available
	10	YDR010C	Data not available
	11	YDR278C	Data not available
	12	YDR340W	Data not available
	13	YDR381C-A	Data not available
	14	YDR445C	Data not available
	15	YDR524C-B	Data not available
	16	YDR525W	Data not available
	17	YEL008C-A	Data not available
	18	YEL008W	Data not available
	19	YEL009C	Data not available
	20	YEL034C-A	Data not available
	21	YEL034W	Data not available
	22	YEL035C	Data not available
	23	YEL045C	Data not available
	24	YER081W	Data not available
	25	YFL034C-A	Data not available
	26	YFR032C-A	Data not available
	27	YGL007C-A	Data not available
	28	YGL076C	Data not available
	29	YGL090W	Data not available
	30	YGR164W	Data not available
	31	YHR007C-A	Data not available
	32	YHR145C	Data not available
	33	YHR156C	Data not available
	34	YHR180C-B	Data not available
	35	YHR180W-A	Data not available
	36	YHR217C	Data not available
	37	YIR018C-A	Data not available
	38	YJL007C	Data not available
	39	YKL081W	Data not available
	40	YKL097C	Data not available
	41	YKL156C-A	Data not available
	42	YKR041W	Data not available
	43	YKR061W	Data not available
	44	YLR111W	Data not available
	45	YLR264C-A	Data not available
	46	YLR302C	Data not available
	47	YLR304C	Data not available
	48	YLR312W-A	Data not available
	49	YLR406C-A	Data not available
	50	YML007C-A	Data not available
	51	YMR057C	Data not available
	52	YMR116C	Data not available
	53	YMR135W-A	Data not available
	54	YMR141W-A	Data not available
	55	YMR194C-B	Data not available
	56	YMR242W-A	Data not available
	57	YMR246W	Data not available
	58	YMR307W	Data not available
	59	YNL017C	Data not available
	60	YNL042W-B	Data not available
	61	YNL222W	Data not available
	62	YNL285W	Data not available
	63	YOL013W-A	Data not available
	64	YOR040W	Data not available
	65	YOR050C	Data not available
	66	YOR072W-B	Data not available
	67	YOR222W	Data not available
	68	YOR235W	Data not available
	69	YOR298C-A	Data not available
	70	YOR325W	Data not available
	71	YPL144W	Data not available
	72	YPL187W	Data not available
	73	YPL198W	Data not available
	74	YPL249C-A	Data not available
	75	YPR036W-A	Data not available
	76	YPR064W	Data not available
	77	YPR108W-A	Data not available
	78	YPR159C-A	Data not available
